# Supplementary material for: Human sperm heads harbor modified YsRNA as transgenerationally inherited non-coding RNAs
Source: Front Genet. 2023 Dec 13;14:1294389. doi: 10.3389/fgene.2023.1294389 (PMC10756665; doi:10.3389/fgene.2023.1294389)
Supplement: Supplementary file 1 [file Table2.xlsx]

## Sheet: Tabelle1
Supplementary Table 2: UNITAS results in percentage for each individual for the main RNA classes.
	no annotation	rRNA	tRNA	miRNA	lincRNA	map to piRNA cluster	miscRNA
Individual 1	55.8%	12.9%	15.2%	3.3%	1.7%	2.2%	2.2%
Individual 2	26.5%	10.4%	11.4%	12.6%	5.2%	18.9%	6.5%
Individual 3	50.1%	18.7%	10.0%	3.7%	2.2%	3.0%	1.8%
Individual 4	45.5%	26.2%	10.1%	4.0%	1.7%	2.0%	3.3%
Individual 5	39.8%	29.6%	10.3%	5.5%	1.8%	3.4%	2.9%
Individual 6	59.7%	16.5%	1.5%	1.7%	2.5%	3.6%	7.7%
