# Supplementary material for: Human sperm heads harbor modified YsRNA as transgenerationally inherited non-coding RNAs
Source: Front Genet. 2023 Dec 13;14:1294389. doi: 10.3389/fgene.2023.1294389 (PMC10756665; doi:10.3389/fgene.2023.1294389)
Supplement: Supplementary file 4 [file Table1.xlsx]

## Sheet: Tabelle1
Supplementary Table 1: List of analyzed SRA data.
BioProject	SRA accession numbers	Description	Author/lab
PRJNA376426	SRR8329699, SRR8329700, SRR8329701	small RNA-seq of human oocyte before NaIO4 oxidization	Yang et al., 2019
PRJNA376426	SRR8329702, SRR8329703, SRR8329704	small RNA-seq of human oocyte after NaIO4 oxidization	Yang et al., 2019
PRJNA242348	SRR1200712, SRR1200711, SRR1200710, SRR1200709, SRR1200708, SRR1200707	20-40 nucleotide fraction	Vojtech et al., 2014
PRJNA242348	SRR1200706, SRR1200705, SRR1200704, SRR1200703, SRR1200702, SRR1200701	40-100 nucleotide fraction	Vojtech et al., 2014
PRJNA821911	SRR18575306	Cauda, single, normal	Gong et al., 2022
PRJNA821911	SRR18575307, SRR18575308, SRR18575311	Caput, single, normal	Gong et al., 2022
PRJNA821911	SRR18575309	Corpus, single, normal	Gong et al., 2022
PRJNA890147	SRR21902579	transcriptomic	Scheuren et al., 2023
PRJNA1016274			Elzer et al., 2023
